# Supplementary material for: Identification of the target DNA sequence and characterization of DNA binding features of HlyU, and suggestion of a redox switch for hlyA expression in the human pathogen Vibrio cholerae from in silico studies
Source: Nucleic Acids Res. 2015 Jan 20;43(3):1407–17. doi: 10.1093/nar/gku1319 (PMC4330345; doi:10.1093/nar/gku1319)
Supplement: SUPPLEMENTARY DATA [file supp_gku1319_nar-02360-v-2014-File015.zip]

Archive with 1 entries (1 files):
- nar-02360-v-2014-File015.mpg
